# Supplementary material for: Neurofilaments in spinocerebellar ataxia type 3: blood biomarkers at the preataxic and ataxic stage in humans and mice
Source: EMBO Mol Med. 2020 Jun 8;12(7):e11803. doi: 10.15252/emmm.201911803 (PMC7338806; doi:10.15252/emmm.201911803)
Supplement: Supplementary file 3 — Source Data for Expanded View and Appendix [file EMMM-12-e11803-s008.zip]

Archive with 11 entries (10 files):
- EMM-2019-11803-V3-Figure_EV4_Source_Data-sd.xlsx
- __MACOSX/
- __MACOSX/._EMM-2019-11803-V3-Figure_EV4_Source_Data-sd.xlsx
- EMM-2019-11803-V3-Figure_EV1_Source_Data-sd.xlsx
- __MACOSX/._EMM-2019-11803-V3-Figure_EV1_Source_Data-sd.xlsx
- EMM-2019-11803-V3-Figure_EV2_Source_Data-sd.xlsx
- __MACOSX/._EMM-2019-11803-V3-Figure_EV2_Source_Data-sd.xlsx
- EMM-2019-11803-V3-Figure_EV3_Source_Data-sd.xlsx
- __MACOSX/._EMM-2019-11803-V3-Figure_EV3_Source_Data-sd.xlsx
- EMM-2019-11803-V3-Figure_EV5_Source_Data-sd.zip
- __MACOSX/._EMM-2019-11803-V3-Figure_EV5_Source_Data-sd.zip
