# Supplementary material for: Neurofilaments in spinocerebellar ataxia type 3: blood biomarkers at the preataxic and ataxic stage in humans and mice
Source: EMBO Mol Med. 2020 Jun 8;12(7):e11803. doi: 10.15252/emmm.201911803 (PMC7338806; doi:10.15252/emmm.201911803)
Supplement: Supplementary file 3 — Source Data for Expanded View and Appendix [file EMMM-12-e11803-s008.zip › EMM-2019-11803-V3-Figure_EV4_Source_Data-sd.xlsx]

## Sheet: Fig EV4A & Fig EV4B
genotype	sex	age (months)	soluble_ATXN3_cerebellar	soluble_ATXN3_frontal
homozygous	male	2	15.2198	21.7909
homozygous	male	2	14.7084	35.8007
homozygous	female	2	24.1837	28.7795
homozygous	female	2	14.8383	36.5084
homozygous	female	2	26.0616	37.665
homozygous	female	2	22.666	32.6565
homozygous	male	2	21.8065	25.5733
homozygous	female	2	6.5176	40.0887
wildtype	female	2		8.41246
wildtype	female	2	2.4892	4.00319
wildtype	male	2	-0.227385	4.05506
wildtype	male	2	0.133434	11.0871
wildtype	male	2	1.2464	6.10168
wildtype	male	2	-1.83232	-3.91038
wildtype	male	2	1.27729	2.33902
wildtype	female	2	1.09801
wildtype	female	2	-0.16089	10.5478
wildtype	male	2	0.923798	11.1161
wildtype	male	2	-1.62799	9.76549
wildtype	male	2	7.52285	-3.55688
wildtype	female	2	12.9444	16.8978
wildtype	female	2	-1.88633	10.1763
heterozygous	female	2	22.131	19.717
wildtype	female	2	-2.65094	7.37858
wildtype	male	2	4.86923	1.42
heterozygous	male	2	17.3949	14.5473
heterozygous	male	2	17.1116	14.4401
heterozygous	female	2	13.9171	37.0458
heterozygous	female	2	16.9612	5.73569
heterozygous	female	2	18.6207	12.9457
homozygous	male	2	9.05068	29.9408
homozygous	male	2	21.734	41.7938
homozygous	female	2	22.5551	40.4693
homozygous	female	2	20.0523	37.3653
heterozygous	male	6	19.4321	17.6356
heterozygous	male	6	31.7917	21.3989
wildtype	male	6	3.372	-6.22757
heterozygous	male	6	32.2198	32.4953
wildtype	female	6	2.76656	10.3629
wildtype	female	6	-6.49702	7.53736
wildtype	female	6	1.06975	0.0909762
homozygous	male	6	43.8155	17.4907
homozygous	male	6	44.8711	31.7468
heterozygous	male	6	26.5876	31.5419
wildtype	male	6	23.9223	15.7987
heterozygous	male	6	20.3466	13.7132
homozygous	female	6	32.9809	22.2525
homozygous	female	6	31.8506	17.2384
heterozygous	female	6	20.6037	16.5123
heterozygous	female	6	17.0637	13.8574
homozygous	male	6	12.5194	-1.90931
heterozygous	female	6	30.8361	15.5229
heterozygous	female	6	30.443	19.5813
heterozygous	female	6	1.3364	14.8862
wildtype	female	6	18.5184	3.538
heterozygous	male	6	27.6274	32.3191
heterozygous	male	6	22.412	15.9216
heterozygous	female	6	18.7555	16.9654
heterozygous	female	6	19.136	12.9056
heterozygous	female	6	17.6238	31.5419
wildtype	male	6	6.77989	-1.86764
wildtype	female	6	-0.142197	7.19699
wildtype	male	6	15.7214	8.7964
wildtype	male	6	-7.70398	-0.730667
wildtype	female	6	5.1942	-1.52244
wildtype	female	6	13.0412
wildtype	male	6	13.2486	6.10731
wildtype	male	6	2.51583	6.51321
heterozygous	male	6	31.989	15.7919
homozygous	male	6	42.4486	30.6933
wildtype	male	6	-0.439665	10.2834
homozygous	male	6	44.3605	37.6179
homozygous	male	6	34.7865	29.6754
homozygous	female	6	31.7242	32.0073
homozygous	female	6	37.0148	37.3834
homozygous	female	6	32.0373	32.0632
heterozygous	female	6	19.8244	25.5494
heterozygous	male	12	33.4627	14.7284
heterozygous	male	12	32.1143	16.6976
heterozygous	male	12	21.3748	7.00483
heterozygous	male	12	19.1434	7.49484
wildtype	male	12	6.68068	2.72341
wildtype	male	12	-0.662121	10.3717
wildtype	male	12	13.8447	11.8412
wildtype	male	12	12.7636	1.09768
wildtype	male	12	10.3932	-7.93678
wildtype	male	12	2.37302	8.43496
wildtype	male	12	0.238971	6.03014
heterozygous	male	12	13.5477	18.4562
heterozygous	male	12	17.0721	17.5653
heterozygous	male	12	9.46514	14.518
homozygous	male	12	13.5901	13.8137
homozygous	male	12	9.00186	19.1356
homozygous	male	12	27.2565	22.2069
wildtype	female	12	2.01766	13.4554
wildtype	female	12	2.00501	-1.12695
wildtype	female	12	0.755191	-5.44534
heterozygous	female	12	20.2079	5.93792
heterozygous	female	12	21.9941	13.5653
homozygous	female	12	18.1377	19.3799
homozygous	female	12	16.0152	15.1154
homozygous	female	12	16.9209	15.2015
heterozygous	female	12	17.6359	13.4458
wildtype	female	12	12.2546	-3.83539
wildtype	female	12	13.4721	1.62896
homozygous	male	12	41.8207	22.3513
heterozygous	male	12	24.6692	8.88558
homozygous	male	12	15.5729	18.7962
heterozygous	female	12	23.7572	8.18091
homozygous	female	12	27.6518	16.8703
heterozygous	female	12	19.8664	22.1635
homozygous	male	12	18.7802	16.0254
heterozygous	female	12	4.09416	20.4691
heterozygous	female	12	4.10151	14.9126
wildtype	male	18	4.33421	4.80549
wildtype	male	18	1.84532	-0.126452
heterozygous	male	18	16.5902	19.0966
heterozygous	male	18	29.5716	10.762
heterozygous	male	18	13.5695	4.08298
heterozygous	male	18	17.5947	5.74705
wildtype	female	18	-4.31746	7.3884
wildtype	female	18	11.3792	1.86849
heterozygous	female	18	26.8934	-1.75509
heterozygous	female	18	7.00158	15.9123
heterozygous	female	18	32.1538	15.2924
wildtype	female	18	4.1475	0.788758
wildtype	female	18	8.08639	-1.44436
wildtype	female	18	-1.1453
wildtype	female	18		-3.42221
heterozygous	female	18	30.5106	17.3999
heterozygous	female	18	22.8453	5.60401
heterozygous	female	18	42.0357	21.5755
heterozygous	female	18	15.519	14.1728
wildtype	male	18	7.87435	7.13446
heterozygous	male	18	10.4543	16.5017
heterozygous	male	18	15.5607	12.3615
homozygous	male	18	18.2787	7.79993
homozygous	male	18	8.88229	10.4398
heterozygous	female	18	8.2181	12.7806
wildtype	male	18	7.19295	10.6415
heterozygous	female	18	8.53841	-2.60626
heterozygous	female	18	16.3128	7.09652
heterozygous	female	18	1.3123	2.78494
heterozygous	female	18	5.55596	26.4387
homozygous	female	18	7.39483	9.52345
homozygous	female	18	5.55263	3.85038
wildtype	male	18	1.24757	-2.96216

## Sheet: Fig EV4C
genotype	age (months)	aggregated_atxn3_cerebellar
wildtype	2	1.42166
wildtype	2	0.532258
wildtype	2	1.04608
heterozygous	2	2.60369
heterozygous	2	1.82719
heterozygous	2	1.93088
homozygous	2	1.71889
homozygous	2	2.58065
homozygous	2	2.06221
wildtype	6	0.923963
wildtype	6	0.836406
wildtype	6	1.52304
heterozygous	6	1.43318
heterozygous	6	1.95622
heterozygous	6	2.99539
homozygous	6	2.71889
homozygous	6	2.97235
homozygous	6	3.27189
wildtype	12	1.34793
wildtype	12	0.815668
wildtype	12	1.73272
heterozygous	12	1.54147
heterozygous	12	2.19585
heterozygous	12	2.67281
homozygous	12	2.97235
homozygous	12	3.96313
homozygous	12	4.90783
wildtype	18	1.08065
wildtype	18	1.48618
wildtype	18	2.06221
heterozygous	18	2.46544
heterozygous	18	2.67281
heterozygous	18	2.4424
homozygous	18	4.74654
homozygous	18	4.28571
homozygous	18	6.10599

## Sheet: Fig EV4D
genotype	age (months)	aggregated_atxn3_frontal
wildtype	2	1.02522
wildtype	2	1.28542
wildtype	2	0.689357
heterozygous	2	1.50311
heterozygous	2	1.6897
heterozygous	2	1.37871
homozygous	2	2.6434
homozygous	2	1.85556
homozygous	2	1.99032
wildtype	6	1.03455
wildtype	6	0.951624
wildtype	6	2.43607
heterozygous	6	2.96475
heterozygous	6	3.08915
heterozygous	6	2.71596
homozygous	6	12.9578
homozygous	6	10.8846
homozygous	6	18.0373
wildtype	12	0.61783
wildtype	12	0.976503
wildtype	12	1.00346
heterozygous	12	5.23497
heterozygous	12	6.12647
heterozygous	12	5.55632
homozygous	12	29.4402
homozygous	12	37.0076
homozygous	12	25.3974
wildtype	18	0.948514
wildtype	18	1.50311
wildtype	18	0.60539
heterozygous	18	15.1348
heterozygous	18	17.83
heterozygous	18	11.5066
homozygous	18	41.3614
homozygous	18	42.3981
homozygous	18	52.246
