# Supplementary material for: Neurofilaments in spinocerebellar ataxia type 3: blood biomarkers at the preataxic and ataxic stage in humans and mice
Source: EMBO Mol Med. 2020 Jun 8;12(7):e11803. doi: 10.15252/emmm.201911803 (PMC7338806; doi:10.15252/emmm.201911803)
Supplement: Supplementary file 3 — Source Data for Expanded View and Appendix [file EMMM-12-e11803-s008.zip › EMM-2019-11803-V3-Figure_EV1_Source_Data-sd.xlsx]

## Sheet: Fig EV1
status	age_at_exam	age_at_onset	disease_duration	NfL
ataxic	61.2164	46	15.2164	40.1171
ataxic	53.6685	40	13.6685	29.8767
ataxic	62.4247	55	7.42466	37.4123
ataxic	45.7397	42	3.73973	42.5605
ataxic	48.0329	42	6.03288	25.1015
ataxic	55.9014	46	9.90137	17.6745
ataxic	46.4712	33	13.4712	29.0756
ataxic	52.0521	34	18.0521	26.767
ataxic	48.5671	45	3.56712	27.0094
ataxic	45.6877	30	15.6877	28.0403
ataxic	52.326	43	9.32603	35.5516
ataxic	59.7479	42	17.7479	27.0595
ataxic	35.0932	27	8.09315	31.2241
ataxic	68	57	11	34.3681
ataxic	38.2356	31	7.23562	33.5287
ataxic	61.0329	49	12.0329	33.3049
ataxic	73.0411	58	15.0411	60.7968
ataxic	52.0082	40	12.0082	29.2187
ataxic	63.0356	57	6.03562	43.3931
ataxic	50.989	39	11.989	58.223
ataxic	56.1644	45	11.1644	37.3352
ataxic	44.9836	38	6.98356	43.1484
ataxic	62.7096	53	9.70959	49.3428
ataxic	60.8795	42	18.8795	40.5898
ataxic	48.0247	36	12.0247	41.43
ataxic	27.7726	14	13.7726	62.2161
ataxic	49.011			57.8227
ataxic	38	33	5	31.5072
ataxic	54.126	30	24.126	113.559
ataxic	39.0959	33	6.09589	30.2613
ataxic	42.0027	37	5.00274	46.642
ataxic	41	38	3	50.0769
ataxic	45.9863			51.5608
ataxic	57.5753	40	17.5753	703.925
ataxic	37.737	33	4.73699	46.9714
ataxic	64.4027	39	25.4027	80.0169
ataxic	62.5342	52	10.5342	47.3843
ataxic	51.4548	44	7.45479	45.3111
ataxic	31.2219	24	7.22192	28.1359
ataxic	62.1945	49	13.1945	40.6053
ataxic	41.3479	27	14.3479	34.7522
ataxic	67.7342	63	4.73425	102.479
ataxic	52.4219	33	19.4219	77.3173
ataxic	58.1479	44	14.1479	28.0113
ataxic	57.1836	46	11.1836	78.283
ataxic	45.2384	35	10.2384	20.3606
ataxic	55.5808	16	39.5808	34.464
ataxic	54.2521	47	7.25205	42.6483
ataxic	63.2082	51	12.2082	22.5849
ataxic	44.737	31	13.737	25.5111
ataxic	47.3452	38	9.34521	30.9061
ataxic	61.6877	56	5.68767	28.6939
ataxic	48.6411	23	25.6411	54.1033
ataxic	47.3123	39	8.31233	37.64
ataxic	50.6493	40	10.6493	28.3482
ataxic	28.126	25	3.12603	25.4067
ataxic	42.7397	25	17.7397	21.6149
ataxic	62.4849	53	9.48493	23.699
ataxic	46.0082	42	4.00822	28.5558
ataxic	39.9616	38	1.96164	44.7386
ataxic	51.9918			29.1963
ataxic	39.0192	33	6.01918	39.3477
ataxic	66.4603	49	17.4603	32.9885
ataxic	61.9973	47	14.9973	22.3339
ataxic	57.9562	48	9.95616	34.6718
ataxic	55.3863			45.6208
ataxic	70.9123	46	24.9123	38.549
ataxic	70.9123	46	24.9123	29.4397
ataxic	54.7781			20.6184
ataxic	60.274	47	13.274	55.978
ataxic	52.3836	33	19.3836	64.1649
ataxic	46.4767	38	8.47671	33.5941
ataxic	59.4959	40	19.4959	27.8784
ataxic	51.7863	44	7.7863	28.2851
ataxic	65.5562			55.9493
ataxic	49.3507	44	5.4	21.474
ataxic	47.5205	42	5.5	51.0877
ataxic	54.389	39	15.389	38.1797
ataxic	64.5973	40	23.5973	56.7175
ataxic	45.7945	39	6.8	43.4909
ataxic	48.8329	32	16.8329	48.7893
ataxic	42.4192	36	6.41918	35.8384
ataxic	58.5178	40	18.5178	36.0497
ataxic	45.7671	40	5.76712	31.4135
ataxic	47.8164	41	6.81644	28.966
ataxic	54.2575	47	7.3	23.4517
ataxic	52.3945	37	15.3945	39.7356
ataxic	52.3945			34.0301
ataxic	47.4493	25	22.4493	25.3754
ataxic	50.9068	34	16.9068	30.238
ataxic	53.6932	46	7.69315	21.2272
ataxic	72.3479	49	23.3479	41.8521
ataxic	44.4027	35	9.40274	45.0581
ataxic	50.8301	50	0.830137	41.2405
ataxic	56.8685	46	10.8685	47.6661
ataxic	54.2356	40	14.2356	32.2093
ataxic		47		35.779
ataxic	33.1425	27	6.14247	33.2672
ataxic	60.2384	55	5.23836	35.5063
ataxic	46.5151	45	1.51507	35.0944
