# Supplementary material for: Neurofilaments in spinocerebellar ataxia type 3: blood biomarkers at the preataxic and ataxic stage in humans and mice
Source: EMBO Mol Med. 2020 Jun 8;12(7):e11803. doi: 10.15252/emmm.201911803 (PMC7338806; doi:10.15252/emmm.201911803)
Supplement: Supplementary file 3 — Source Data for Expanded View and Appendix [file EMMM-12-e11803-s008.zip › EMM-2019-11803-V3-Figure_EV2_Source_Data-sd.xlsx]

## Sheet: Fig EV2
genotype	sex	age (months)	NfL_plasma	pNfH_plasma
wildtype	male	2	65.7457	3.2
wildtype	female	2	10.5243	3.2
wildtype	female	2	15.874	3.2
wildtype	male	2	50.2788	3.2
wildtype	male	2	9.8564	3.2
wildtype	male	2	158.949	3.2
wildtype	male	2		3.2
wildtype	female	2	5.05557	3.2
wildtype	female	2	10.2493	3.2
wildtype	male	2	128.457	3.2
wildtype	male	2	25.3048	3.2
wildtype	male	2	50.6413	3.2
wildtype	female	2	2.66467	3.2
wildtype	female	2	8.54426	3.2
heterozygous	female	2	7.48173	3.2
wildtype	female	2	4.84193	3.2
wildtype	male	2	39.7934	3.2
heterozygous	male	2	24.1842	3.2
heterozygous	male	2	13.154	3.2
heterozygous	female	2	2.4	3.2
heterozygous	female	2	2.4	3.2
heterozygous	female	2	2.4	3.2
homozygous	male	2	11.7646	3.2
homozygous	male	2	169.967	3.2
homozygous	female	2	3.33605	3.2
homozygous	female	2	2.4	3.2
homozygous	female	2	5.41631	3.2
homozygous	female	2	26.1218	3.2
homozygous	male	2	120.043	3.2
homozygous	female	2	10.4631	3.2
homozygous	male	2	205.424	3.2
homozygous	male	2	52.5098	3.2
homozygous	female	2	2.4	3.2
homozygous	female	2	5.21109	3.2
wildtype	male	6	119.925	3.2
wildtype	male	6	36.1798	3.2
wildtype	female	6	95.5008	3.2
wildtype	female	6	120.838	4.3065
wildtype	male	6	76.4887	3.2
wildtype	male	6	214.03	3.2
wildtype	female	6	56.1624	3.2
heterozygous	female	6	453.81	3.2
wildtype	female	6	152.22	3.2
wildtype	female	6	50.7846	3.2
wildtype	female	6	70.9767	3.2
wildtype	male	6	381.532	3.2
wildtype	female	6	137.852	3.2
heterozygous	male	6	134.486	3.96334
heterozygous	male	6	102.235	3.2
wildtype	male	6	70.8593	3.2
heterozygous	male	6	192.702	3.2
homozygous	male	6	988.865	18.5776
heterozygous	female	6	123.478	3.2
heterozygous	female	6	519.992	25.7093
heterozygous	male	6	513.565	7.00985
homozygous	male	6	197.06	3.2
wildtype	male	6	192.834	3.2
homozygous	male	6	437.217	3.2
heterozygous	female	6	846.98	3.2
heterozygous	female	6	1737.33	25.6748
homozygous	female	6	506.174	9.21374
heterozygous	female	6	519.587	8.67847
heterozygous	female	6	725.413	12.4958
heterozygous	female	6	430.504	3.2
homozygous	male	6	1828.97	13.6961
heterozygous	male	6	1810.86	14.9673
wildtype	male	6	210.077	4.23297
heterozygous	male	6	186.943	4.91869
heterozygous	male	6	318.746	10.627
heterozygous	male	6	264.684	10.6539
homozygous	female	6	352.929	7.03852
homozygous	male	6	1088.02	12.5142
homozygous	male	6	813.178	3.2
homozygous	female	6	418.486	8.21888
homozygous	female	6	510.563	15.6163
homozygous	female	6	325.497	5.56555
heterozygous	female	6	537.147	18.321
wildtype	female	12	96.7596	3.2
wildtype	male	12	172.8	3.2
wildtype	male	12	123.233	3.2
wildtype	male	12	494.229	3.2
wildtype	male	12	310.01	3.2
wildtype	male	12	254.531	3.2
wildtype	male	12	144.158	3.2
wildtype	female	12	154.167	3.2
wildtype	female	12	483.545	3.94097
wildtype	male	12	171.649	3.2
wildtype	female	12	104.91	3.2
wildtype	female	12	196.776	3.2
heterozygous	female	12	491.559	11.6986
heterozygous	male	12	475.78	6.21213
heterozygous	male	12	444.14	15.4627
heterozygous	male	12	550.16	11.4367
heterozygous	male	12	609.527	12.0955
heterozygous	male	12	548.895	3.2
homozygous	male	12	302.116	6.88651
homozygous	male	12	219.132	5.24346
heterozygous	female	12	391.974	5.95557
heterozygous	female	12	525.987	9.70717
homozygous	female	12	1284.01	18.3027
homozygous	female	12	761.155	9.79059
homozygous	female	12	746.893	17.623
homozygous	male	12	278.041	3.2
heterozygous	male	12	644.275	12.2829
heterozygous	male	12	676.6	3.2
homozygous	male	12	351.842	6.14251
heterozygous	female	12	454.481	10.8445
heterozygous	female	12	573.641	3.2
homozygous	male	12	304.211	3.7157
heterozygous	male	12	220.395	5.78223
homozygous	male	12	257.011	4.48171
heterozygous	female	12	387.95	14.8891
homozygous	female	12	464.927	3.2
heterozygous	female	12	278.071	3.2
wildtype	male	18		21.5016
wildtype	male	18	1718.41	13.1521
heterozygous	female	18	1436.96	47.8629
heterozygous	male	18	1396.96	7.34004
heterozygous	male	18	2961.66	15.029
heterozygous	female	18	2099.25	21.3632
wildtype	female	18	3314.58	45.6351
wildtype	female	18	1698.72	18.6871
wildtype	female	18	1503.65	12.0624
heterozygous	female	18	2355.98	26.1452
heterozygous	male	18	2880.93	34.5316
heterozygous	male	18	1972.52	10.1008
wildtype	female	18	782.539	20.2382
wildtype	male	18	738.683	13.9301
wildtype	male	18	915.553	7.24095
wildtype	male	18	651.994	3.2
wildtype	female	18	1156.57	35.05
heterozygous	female	18	1408.57	10.9275
heterozygous	female	18	770.337	3.2
heterozygous	female	18	1467.94	14.4932
heterozygous	female	18	1582.8	19.826
wildtype	female	18	270.388	16.1918
homozygous	male	18	483.607	7.19471
heterozygous	male	18	646.475	3.84372
heterozygous	male	18	323.454	3.2
homozygous	male	18	1040.09	30.2795
homozygous	female	18	784.64	12.0474
heterozygous	female	18	1270.58	18.6098
heterozygous	female	18	845.586	21.6773
homozygous	female	18	1163.21	32.844
heterozygous	female	18	670.069	16.8862
heterozygous	female	18	2926.06	30.407
heterozygous	female	18	874.36	12.0475
