# Supplementary material for: Neurofilaments in spinocerebellar ataxia type 3: blood biomarkers at the preataxic and ataxic stage in humans and mice
Source: EMBO Mol Med. 2020 Jun 8;12(7):e11803. doi: 10.15252/emmm.201911803 (PMC7338806; doi:10.15252/emmm.201911803)
Supplement: Supplementary file 3 — Source Data for Expanded View and Appendix [file EMMM-12-e11803-s008.zip › EMM-2019-11803-V3-Figure_EV3_Source_Data-sd.xlsx]

## Sheet: Fig EV3
genotype	sex	age (months)	NfL_cerebellar	pNfH_cerebellar	NfL_frontal	pNfH_frontal
wildtype	male	2	5.50823e+06	895372	1.41112e+06	72734.3
wildtype	female	2	6.37852e+06	870935	1.15619e+06	61817.2
wildtype	female	2	4.35774e+06	734530	1.75355e+06	87410
wildtype	male	2	3.73667e+06	579904	1.43705e+06	86049.1
wildtype	male	2	5.19591e+06	461064	2.23441e+06	52340.1
wildtype	male	2	8.19147e+06	672565	2.31497e+06	67634.6
wildtype	male	2	6.34688e+06	444932	1.18834e+06	36832.2
wildtype	female	2	5.39423e+06	544246	1.24866e+06	44768.5
wildtype	female	2	6.97792e+06	459316	1.7724e+06	65729
wildtype	male	2	1.52557e+07	372293	4.19543e+06	63399.1
wildtype	male	2	1.28718e+07	419633	4.1171e+06	67700.6
wildtype	male	2	4.95748e+06	751108	1.77462e+06	69269.2
wildtype	female	2	3.58778e+06	597914	1.62718e+06	57769.1
wildtype	female	2	4.02675e+06	568867	2.40381e+06	72976.6
heterozygous	female	2	4.56734e+06	641557	3.30281e+06	129999
wildtype	female	2	5.57583e+06	593198	4.38149e+06	153156
wildtype	male	2	5.23151e+06	483041	2.41499e+06	89257.4
heterozygous	male	2	4.25029e+06	617296	1.50281e+06	60417.5
heterozygous	male	2	6.95999e+06	636805	1.40519e+06	64866.2
heterozygous	female	2	2.90117e+06	489694	888105	28204.9
heterozygous	female	2	4.67143e+06	684068
heterozygous	female	2	5.04266e+06	320903	1.3237e+06	44370.8
homozygous	male	2	3.63817e+06	636368	2.1405e+06	109461
homozygous	male	2	5.57031e+06	653115	2.61158e+06	118517
homozygous	female	2	4.45345e+06	758904	1.13058e+06	50342.9
homozygous	female	2	5.85794e+06	548722	979189	56516.1
homozygous	female	2	4.21919e+06	713381	2.52213e+06	111513
homozygous	female	2	3.78629e+06	418962	2.12791e+06	72676.5
homozygous	male	2	6.42483e+06	327518	3.10119e+06	78466.8
homozygous	female	2	4.68138e+06	448136	1.24704e+06	37199.3
homozygous	male	2	4.61006e+06	326902	1.02167e+06	30822.3
homozygous	male	2	6.092e+06	443074	3.87989e+06	87472.3
homozygous	female	2	3.82162e+06	588902	2.04408e+06	90052.4
homozygous	female	2	2.37811e+06	322868	1.26844e+06	67097.8
wildtype	male	6	3.35995e+06	482134	1.95218e+06	66277
wildtype	male	6	3.95949e+06	476865	1.28064e+06	44173.6
wildtype	female	6	4.44738e+06	520039	1.35768e+06	46647.5
wildtype	female	6	4.32555e+06	429713	3.82909e+06	76537.8
wildtype	male	6	4.06793e+06	387597	2.25378e+06	56387.7
wildtype	male	6	6.43897e+06	870728	2.70896e+06	169612
wildtype	female	6	7.8961e+06	424042	5.17044e+06	86708.5
heterozygous	female	6	3.92987e+06	419695	2.72374e+06	60423.7
wildtype	female	6	3.50101e+06	384081	4.20874e+06	92254.6
wildtype	female	6	3.97637e+06	320137	3.54621e+06	79671.2
wildtype	female	6	4.61053e+06	361356	2.38431e+06	51621.1
wildtype	male	6	3.3006e+06	230187	1.99197e+06	39287.5
wildtype	female	6	8.65718e+06	890826	3.36153e+06	155042
heterozygous	male	6	4.88141e+06	656823	4.74207e+06	178089
heterozygous	male	6	5.67609e+06	714343	4.68603e+06	166708
wildtype	male	6	4.97184e+06	810879	1.69984e+06	117699
heterozygous	male	6	8.75298e+06	782980	2.62558e+06	146170
homozygous	male	6	6.08864e+06	565328	4.07144e+06	196743
heterozygous	female	6	7.84824e+06	847463	2.91111e+06	171191
heterozygous	female	6	6.69508e+06	715440	1.73118e+06	83500.2
heterozygous	male	6	6.46463e+06	768190	2.54977e+06	113372
homozygous	male	6	6.83723e+06	1.28283e+06	2.18283e+06	157327
wildtype	male	6	6.94078e+06	973106	4.37152e+06	188406
homozygous	male	6	7.32417e+06	597410	1.23536e+06	43873
heterozygous	female	6	5.5438e+06	597223	2.57119e+06	87258.7
heterozygous	female	6	5.37752e+06	370399	3.3507e+06	96370.4
homozygous	female	6	1.14085e+07	353491	3.59986e+06	121069
heterozygous	female	6	1.34718e+07	456395	1.57482e+06	43509.5
heterozygous	female	6	5.37565e+06	566519	1.8815e+06	42986
heterozygous	female	6	1.0646e+07	545429	3.45607e+06	84778.3
homozygous	male	6	1.13594e+07	639934	1.28818e+06	44098.5
heterozygous	male	6	8.40563e+06	457073	3.81268e+06	86026.3
wildtype	male	6	1.22356e+07	535733	2.49762e+06	73296.4
heterozygous	male	6	1.29196e+07	612116	2.32159e+06	76790.8
heterozygous	male	6	7.11006e+06	491533	3.24084e+06	83900.8
heterozygous	male	6	4.95022e+06	782876	4.20218e+06	233373
homozygous	female	6	3.44797e+06	386315	1.76603e+06	58680.5
homozygous	male	6	6.56618e+06	433687	3.35956e+06	81646.2
homozygous	male	6	5.11388e+06	448504	2.23867e+06	63818.1
homozygous	female	6	7.28994e+06	1.53121e+06	2.78058e+06	167771
homozygous	female	6	7.90553e+06	1.30731e+06	1.50797e+06	123252
homozygous	female	6	2.84435e+06	95147.4
heterozygous	female	6	6.34745e+06	1.25022e+06	3.22588e+06	140001
wildtype	female	12	1.40757e+07	582541	3.04808e+06	73586.1
wildtype	male	12	1.72368e+07	610100	3.17065e+06	90327.9
wildtype	male	12	8.87378e+06	550236	4.3773e+06	122357
wildtype	male	12	1.16748e+07	463381	4.22289e+06	97144.2
wildtype	male	12	1.44345e+07	439971	4.46666e+06	101186
wildtype	male	12	3.4186e+06	307162	1.7366e+06	50952.2
wildtype	male	12	1.09472e+07	451310	2.58913e+06	71760.5
wildtype	female	12	4.37944e+06	568506	1.10107e+06	45784
wildtype	female	12	5.62378e+06	689447	1.40895e+06	54820.1
wildtype	male	12	9.49134e+06	441867	4.07378e+06	90856.3
wildtype	female	12	3.93448e+06	564203	4.81187e+06	148117
wildtype	female	12	5.78219e+06	612608	3.49802e+06	136009
heterozygous	female	12	5.84503e+06	733192	2.47517e+06	109619
heterozygous	male	12	7.15294e+06	761035	2.81173e+06	92430.1
heterozygous	male	12	4.97704e+06	503285	2.79423e+06	102953
heterozygous	male	12	1.58419e+07	859662	4.17982e+06	164141
heterozygous	male	12	7.8738e+06	610931	5.0531e+06	232672
heterozygous	male	12	1.30154e+07	462114	3.19798e+06	111609
homozygous	male	12	9.45391e+06	753780	2.05073e+06	93007.2
homozygous	male	12	4.52751e+06	483874	1.64432e+06	85068.3
heterozygous	female	12	9.10669e+06	620909	2.03559e+06	87035.7
heterozygous	female	12	5.43554e+06	693063	2.68333e+06	101125
homozygous	female	12	9.94702e+06	1.08789e+06	1.29425e+06	81762.6
homozygous	female	12	4.35838e+06	708388	2.27234e+06	128108
homozygous	female	12	3.84226e+06	657744	4.62892e+06	252892
homozygous	male	12	1.01497e+07	644817	2.80852e+06	119308
heterozygous	male	12	1.0941e+07	488869	2.84976e+06	63735.6
heterozygous	male	12	3.87906e+06	253141	1.14529e+06	31365.3
homozygous	male	12	4.26825e+06	491836	1.56261e+06	47597.1
heterozygous	female	12	6.4066e+06	796922	1.75073e+06	64648
heterozygous	female	12	3.66315e+06	516019	1.84193e+06	65644.9
homozygous	male	12	1.1477e+07	433291	588463	37958.6
heterozygous	male	12	1.72772e+07	475863	1.14311e+06	69311.7
homozygous	male	12	4.38296e+06	592398	1.41446e+06	65584.1
heterozygous	female	12	5.96731e+06	719525	1.70913e+06	72801.5
homozygous	female	12	5.33098e+06	700742	2.90349e+06	168921
heterozygous	female	12	4.8276e+06	558867	3.46961e+06	114762
wildtype	male	18	4.94672e+06	372620	2.35381e+06	64367.3
wildtype	male	18	4.948e+06	469307	3.94671e+06	141468
heterozygous	female	18	4.66637e+06	453263	4.5727e+06	174378
heterozygous	male	18	7.20362e+06	698969	3.64807e+06	160255
heterozygous	male	18	6.60996e+06	643345	3.62104e+06	163989
heterozygous	female	18	4.43635e+06	427093	2.64362e+06	124232
wildtype	female	18	4.70127e+06	399943	2.33368e+06	82163.7
wildtype	female	18	4.11268e+06	421851	2.62273e+06	103022
wildtype	female	18	3.97028e+06	360450	4.72066e+06	168620
heterozygous	female	18	1.08539e+07	423119	2.42348e+06	90043.5
heterozygous	male	18	8.25163e+06	301469	5.17448e+06	159993
heterozygous	male	18	4.99251e+06	378128	4.31563e+06	130425
wildtype	female	18	9.72129e+06	403448	3.04689e+06	76758.4
wildtype	male	18	1.99931e+06	83268.9	3.54264e+06	107585
wildtype	male	18	5.28617e+06	548832	3.89831e+06	111877
wildtype	male	18	5.23112e+06	524163	3.00437e+06	117817
wildtype	female	18	8.37553e+06	995539	2.9354e+06	142282
heterozygous	female	18	6.9347e+06	572993	2.70039e+06	79785.8
heterozygous	female	18	9.6385e+06	607326	2.17126e+06	54216.2
heterozygous	female	18	7.20561e+06	610646	3.33395e+06	102836
heterozygous	female	18	1.02594e+07	1.11595e+06	1.35021e+06	91692
wildtype	female	18	5.56634e+06	695854	2.31843e+06	145467
homozygous	male	18	6.20945e+06	701210
heterozygous	male	18	6.69277e+06	561889	3.12776e+06	83034.2
heterozygous	male	18	9.33783e+06	718747	3.30321e+06	98636.5
homozygous	male	18	7.41311e+06	771722	2.12695e+06	98114.1
homozygous	female	18	2.28431e+06	260450	1.10576e+06	49415.9
heterozygous	female	18	3.35588e+06	240711	2.52509e+06	69108.8
heterozygous	female	18	7.48461e+06	973421	1.44968e+06	120369
homozygous	female	18	6.3196e+06	534483	3.10127e+06	79500
heterozygous	female	18	7.1244e+06	931131	1.65397e+06	122823
heterozygous	female	18	1.15928e+07	1.63316e+06	3.01052e+06	135886
heterozygous	female	18	6.87776e+06	819038	1.83708e+06	146368
