# Supplementary material for: Neurofilaments in spinocerebellar ataxia type 3: blood biomarkers at the preataxic and ataxic stage in humans and mice
Source: EMBO Mol Med. 2020 Jun 8;12(7):e11803. doi: 10.15252/emmm.201911803 (PMC7338806; doi:10.15252/emmm.201911803)
Supplement: Supplementary file 5 — Source Data for Figure 1 [file EMMM-12-e11803-s003.xlsx]

## Sheet: Fig 1A & Fig 1C (cohort #1)
sex	age (years)	status	NfL
female	42.5288	control	4.40256
male	56.3973	control	10.8193
male	43.4904	control	8.20251
female	40.737	control	5.7112
male	58.674	control	11.8086
male	63.0603	control	7.62683
female	59.0438	control	14.9534
male	22.6658	control	11.3293
male	40.6521	control	7.92228
male	40.7397	control	11.5479
male	51.326	control	8.21262
female	39.6247	control	13.7529
female	25.7096	control	4.58353
male	21.3123	control	5.11569
male	68.1973	control	11.9419
female	33.6356	control	6.36022
male	42.5288	control	10.7221
male	43.3507	control	6.43261
female	52.9507	control	5.95204
male	43.0219	control	6.65549
male	67.0219	control	17.2268
female	59.9945	control	9.14026
male	29.3973	control	5.77872
male	37.7068	control	4.86269
male	21.7644	control	4.55954
male	73.1836	control	30.6593
male	74.8384	control	43.9931
female	67.326	control	11.341
male	76.7507	control	31.6702
male	58.0822	control	10.8827
male	73.2082	control	27.1465
female	60.2356	control	23.3081
male	64.7616	control	13.0836
male	66.6548	control	10.8501
male	71.7479	control	16.5228
female	63.3425	control	28.9474
male	69.8411	control	18.4588
female	71.9178	control	19.5466
female	61.1479	control	9.7292
male	29.7178	control	5.08507
female	34.1342	control	3.27693
female	29.5507	control	11.0694
male	24.4603	control	4.81104
male	30.3342	control	5.76489
male	36.4219	control	5.98256
male	30.8384	control	4.11282
female	42.8466	control	7.14497
female	55.1836	control	11.5945
male	31.9205	control	6.27325
female	45.1315	control	11.6335
female	23.5342	control	8.75419
female	32.7096	control	11.3741
male	47.5507	control	9.31349
female	52.9726	control	6.03201
male	32.4575	control	6.72394
female	50.5562	control	15.1141
female	40.4658	control	5.25332
female	26.2055	control	5.74698
female	30.0466	control	4.16772
female	48.6904	control	10.5279
female	52.3589	control	8.95243
female	59.7836	control	8.52789
male	27.0959	control	5.32708
female	28.2575	control	5.31996
female	21.8411	control	5.50106
female	30.4274	control	4.22239
female	35.7726	control	6.34856
male	21.6795	control	9.3675
male	24.4274	control	3.82603
male	55.1836	control	16.8669
male	57.1836	control	11.3088
male	51.1808	control	13.5073
male	56.1918	control	15.3276
male	43.474	control	6.79153
male	48.4767	control	8.60547
male	43.474	control	6.57421
male	40.4712	control	6.80064
female	36.9644	preataxic	27.3311
female	20.9534	preataxic	7.27648
male	39.3479	preataxic	30.9196
female	33.6466	preataxic	48.4787
female	33.474	preataxic	43.8654
female	36.5233	preataxic	43.1489
female	29.0137	preataxic	14.3655
female	33.7644	preataxic	20.4542
female	61.2164	ataxic	40.1171
male	53.6685	ataxic	29.8767
male	62.4247	ataxic	37.4123
male	45.7397	ataxic	42.5605
female	48.0329	ataxic	25.1015
male	55.9014	ataxic	17.6745
female	46.4712	ataxic	29.0756
female	52.0521	ataxic	26.767
male	48.5671	ataxic	27.0094
female	45.6877	ataxic	28.0403
female	52.326	ataxic	35.5516
female	59.7479	ataxic	27.0595
male	35.0932	ataxic	31.2241
male	68	ataxic	34.3681
male	38.2356	ataxic	33.5287
female	61.0329	ataxic	33.3049
male	73.0411	ataxic	60.7968
female	52.0082	ataxic	29.2187
female	63.0356	ataxic	43.3931
male	50.989	ataxic	58.223
male	56.1644	ataxic	37.3352
female	44.9836	ataxic	43.1484
female	62.7096	ataxic	49.3428
female	60.8795	ataxic	40.5898
male	48.0247	ataxic	41.43
male	27.7726	ataxic	62.2161
male	49.011	ataxic	57.8227
female	38	ataxic	31.5072
male	54.126	ataxic	113.559
male	39.0959	ataxic	30.2613
female	42.0027	ataxic	46.642
male	41	ataxic	50.0769
female	45.9863	ataxic	51.5608
female	57.5753	ataxic	703.925
female	37.737	ataxic	46.9714
female	64.4027	ataxic	80.0169
male	62.5342	ataxic	47.3843
female	51.4548	ataxic	45.3111
female	31.2219	ataxic	28.1359
female	62.1945	ataxic	40.6053
female	41.3479	ataxic	34.7522
female	67.7342	ataxic	102.479
female	52.4219	ataxic	77.3173
male	58.1479	ataxic	28.0113
female	57.1836	ataxic	78.283
male	45.2384	ataxic	20.3606
female	55.5808	ataxic	34.464
female	54.2521	ataxic	42.6483
male	63.2082	ataxic	22.5849
male	44.737	ataxic	25.5111
male	47.3452	ataxic	30.9061
female	61.6877	ataxic	28.6939
female	48.6411	ataxic	54.1033
female	47.3123	ataxic	37.64
male	50.6493	ataxic	28.3482
female	28.126	ataxic	25.4067
male	42.7397	ataxic	21.6149
female	62.4849	ataxic	23.699
male	46.0082	ataxic	28.5558
male	39.9616	ataxic	44.7386
male	51.9918	ataxic	29.1963
male	39.0192	ataxic	39.3477
male	66.4603	ataxic	32.9885
male	61.9973	ataxic	22.3339
male	57.9562	ataxic	34.6718
female	55.3863	ataxic	45.6208
female	70.9123	ataxic	38.549
female	70.9123	ataxic	29.4397
male	54.7781	ataxic	20.6184
female	60.274	ataxic	55.978
female	52.3836	ataxic	64.1649
female	46.4767	ataxic	33.5941
female	59.4959	ataxic	27.8784
female	51.7863	ataxic	28.2851
female	65.5562	ataxic	55.9493

## Sheet: Fig 1B & Fig 1D (cohort #2)
sex	age (years)	status	NfL
female	80.4822	control	41.2397
male	68.5562	control	26.9798
female	66.5863	control	17.7992
male	27.0466	control	49.6774
male	19.3288	control	11.6277
male	27.3315	control	9.58013
male	22.5288	control	15.3994
female	27.7616	control	19.5162
female	30.7644	control	15.6351
female	55.2247	control	32.2775
male	24.9507	control	8.27707
female	62.5068	control	43.4381
female	68.6356	control	49.003
female	49.3644	control	21.4862
male	56.4082	control	26.5587
male	54.2877	control	19.6111
female	40.4027	control	8.35157
male	59.2986	control	15.2836
male	32.4521	control	7.32527
female	34.7918	control	17.263
male	39.074	control	13.6122
male	42.0767	control	15.9066
male	46.4027	control	20.2604
female	38.6164	control	19.8477
female	28.474	control	12.4217
female	26.474	control	9.41608
male	41.8658	control	20.618
female	45.8247	control	15.0153
female	40.2658	control	16.5752
male	46.937	control	19.7101
female	27.1397	control	21.7769
female	35.5151	control	20.0859
female	35.0712	control	17.4873
male	50.2548	control	21.5964
male	41.8932	control	17.6066
female	40.3123	control	19.1975
female	28.3041	control	15.4899
male	35.3096	control	9.95171
male	50.5479	control	20.0053
male	43.5425	control	13.5492
male	47.7808	control	27.5276
female	38	control	27.3068
female	43.0027	control	24.4744
female	41	control	29.6111
male	27.1233	control	13.088
female	40.1507	control	32.5005
female	42.9205	control	17.3023
male	51.8164	control	25.6454
male	32.0521	preataxic	11.2237
male	28.6438	preataxic	45.8232
male	53.5507	preataxic	48.8072
male	49.874	preataxic	77.1874
female	37.0932	preataxic	43.7031
male	35.3616	preataxic	60.1121
female	25.5068	preataxic	25.0087
female	25.526	preataxic	25.7076
male	27.0658	preataxic	23.6017
female	48.7726	preataxic	94.0166
female	36.937	preataxic	62.6201
male	36.3781	preataxic	33.6645
female	36.9589	preataxic	88.7233
male	44.3863	preataxic	80.6318
female	62.2877	ataxic	25.081
female	49.3507	ataxic	52.6293
male	47.5205	ataxic	121.395
female	31.9699	ataxic	40.9987
female	54.389	ataxic	91.6707
female	64.5973	ataxic	134.271
male	45.7945	ataxic	103.939
male	48.8329	ataxic	116.124
female	42.4192	ataxic	86.2435
female	58.5178	ataxic	86.7339
female	45.7671	ataxic	75.9515
female	47.8164	ataxic	70.2369
male	54.2575	ataxic	57.2958
male	52.3945	ataxic	95.2704
male	52.3945	ataxic	82.0434
male	47.4493	ataxic	61.8217
female	50.9068	ataxic	73.209
male	53.6932	ataxic	52.0459
female	72.3479	ataxic	100.159
male	44.4027	ataxic	107.548
female	50.8301	ataxic	98.7475
female	56.8685	ataxic	113.545
male	54.2356	ataxic	77.8061
male		ataxic	86.1058
male	33.1425	ataxic	80.269
male	60.2384	ataxic	85.4727
male	46.5151	ataxic	84.5164

## Sheet: Fig 1E (cohort #1)
sex	age (years)	status	pNfH
female	42.5288	control	74.7602
male	56.3973	control	14.6472
male	43.4904	control	9.83231
female	40.737	control	67.3264
male	58.674	control	65.8181
male	63.0603	control	19.6831
female	59.0438	control	24.3228
male	22.6658	control	91.4029
male	40.6521	control	11.5897
male	40.7397	control	15.8805
male	51.326	control	4.87883
female	39.6247	control	3.02063
female	25.7096	control	5.51176
male	21.3123	control	1.27172
male	68.1973	control	107.618
female	33.6356	control	18.2808
male	42.5288	control	12.5799
male	43.3507	control	22.166
female	52.9507	control	2.69457
male	43.0219	control	34.263
male	67.0219	control	82.6377
female	59.9945	control	188.157
male	29.3973	control	58.7449
male	37.7068	control	16.1321
male	21.7644	control	24.0203
male	73.1836	control	5.64187
male	74.8384	control	339.573
female	67.326	control	9.6072
male	76.7507	control	106.14
male	58.0822	control	16.2324
male	73.2082	control	39.3111
female	60.2356	control	15.2708
male	64.7616	control	59.3988
male	66.6548	control	137.934
male	71.7479	control	13.9499
female	63.3425	control	74.2394
male	69.8411	control	96.0312
female	71.9178	control	148.55
female	61.1479	control	21.1358
male	29.7178	control	5.05317
female	34.1342	control	12.0401
female	29.5507	control	46.4228
male	24.4603	control	37.7018
male	30.3342	control	18.8667
male	36.4219	control	25.0836
male	30.8384	control	37.1581
female	42.8466	control	13.8588
female	55.1836	control	22.8582
male	31.9205	control	31.383
female	45.1315	control	120.792
female	23.5342	control	12.0485
female	32.7096	control	3.91578
male	47.5507	control	14.1439
female	52.9726	control	23.2584
male	32.4575	control	24.3334
female	50.5562	control	31.7411
female	40.4658	control	14.5832
female	26.2055	control	19.4745
female	30.0466	control	14.3444
female	48.6904	control	133.013
female	52.3589	control	30.7042
female	59.7836	control	22.781
male	27.0959	control	34.3346
female	28.2575	control	38.5926
female	21.8411	control	13.7853
female	30.4274	control	11.9437
female	35.7726	control	28.6614
male	21.6795	control	15.6725
male	24.4274	control	6.31683
male	55.1836	control	15.4623
male	57.1836	control	107.71
male	51.1808	control	104.084
male	56.1918	control	9.45938
male	43.474	control	24.7199
male	48.4767	control	18.9594
male	43.474	control	14.8906
male	40.4712	control	77.421
female	36.9644	preataxic	217.687
female	20.9534	preataxic	15.2915
male	39.3479	preataxic	39.2489
female	33.6466	preataxic	294.994
female	33.474	preataxic	28.5069
female	36.5233	preataxic	16.3655
female	29.0137	preataxic	86.2925
female	33.7644	preataxic	22.9638
female	61.2164	ataxic	177.945
male	53.6685	ataxic	312.479
male	62.4247	ataxic	263.722
male	45.7397	ataxic	428.748
female	48.0329	ataxic	166.745
male	55.9014	ataxic	112.898
female	46.4712	ataxic	191.595
female	52.0521	ataxic	40.6417
male	48.5671	ataxic	338.087
female	45.6877	ataxic	272.001
female	52.326	ataxic	24.5085
female	59.7479	ataxic	350.09
male	35.0932	ataxic	107.376
male	68	ataxic	104.012
male	38.2356	ataxic	277.929
female	61.0329	ataxic	335.753
male	73.0411	ataxic	85.0659
female	52.0082	ataxic	85.0433
female	63.0356	ataxic	83.2571
male	50.989	ataxic	37.0516
male	56.1644	ataxic	344.931
female	44.9836	ataxic	191.545
female	62.7096	ataxic	564.726
female	60.8795	ataxic	34.223
male	48.0247	ataxic	88.7781
male	27.7726	ataxic	52.0574
male	49.011	ataxic	439.881
female	38	ataxic	170.883
male	54.126	ataxic	406.199
male	39.0959	ataxic	272.907
female	42.0027	ataxic	212.71
male	41	ataxic	44.8323
female	45.9863	ataxic	512.798
female	57.5753	ataxic	1385.04
female	37.737	ataxic	101.76
female	64.4027	ataxic	117.304
male	62.5342	ataxic	417.198
female	51.4548	ataxic	8.3516
female	31.2219	ataxic	269.19
female	62.1945	ataxic	117.002
female	41.3479	ataxic	11.3237
female	67.7342	ataxic	20.656
female	52.4219	ataxic	20.7608
male	58.1479	ataxic	32.8938
female	57.1836	ataxic	10.1738
male	45.2384	ataxic	119.003
female	55.5808	ataxic	203.305
female	54.2521	ataxic	285.898
male	63.2082	ataxic	32.9618
male	44.737	ataxic	96.3348
male	47.3452	ataxic	16.8863
female	61.6877	ataxic	48.1949
female	48.6411	ataxic	104.341
female	47.3123	ataxic	331.13
male	50.6493	ataxic	91.4744
female	28.126	ataxic	195.201
male	42.7397	ataxic	11.9144
female	62.4849	ataxic	86.4844
male	46.0082	ataxic	67.6253
male	39.9616	ataxic	442.77
male	51.9918	ataxic	73.5647
male	39.0192	ataxic	110.224
male	66.4603	ataxic	38.4234
male	61.9973	ataxic	13.3348
male	57.9562	ataxic	132.672
female	55.3863	ataxic	66.654
female	70.9123	ataxic	181.006
female	70.9123	ataxic	69.5144
male	54.7781	ataxic	42.786
female	60.274	ataxic	447.077
female	52.3836	ataxic	16.2873
female	46.4767	ataxic	27.7475
female	59.4959	ataxic	42.8886
female	51.7863	ataxic	329.124
female	65.5562	ataxic	530.368

## Sheet: Fig 1F (cohort #2)
sex	age (years)	status	pNfH
female	80.4822	control	22.4006
male	68.5562	control	0.219149
female	66.5863	control	0.128103
male	27.0466	control	17.6656
male	19.3288	control	1.05301
male	27.3315	control	0
male	22.5288	control	0.129005
female	27.7616	control	0.0039288
female	30.7644	control	0.0248918
female	55.2247	control	1.11574
male	24.9507	control	0
female	62.5068	control	17.2832
female	68.6356	control	20.9871
female	49.3644	control	18.2895
male	56.4082	control	6.16829
male	54.2877	control	0
female	40.4027	control	10.1276
male	59.2986	control	0.932745
male	32.4521	control	1.21519
female	34.7918	control	19.0656
male	39.074	control	0.396676
male	42.0767	control	1.2043
male	46.4027	control	29.2314
female	38.6164	control	1.75435
female	28.474	control	0
female	26.474	control	2.22354
male	41.8658	control	10.6748
female	45.8247	control	10.4318
female	40.2658	control	0.888064
male	46.937	control	0
female	27.1397	control	0
female	35.5151	control	6.20029
female	35.0712	control	0.343287
male	50.2548	control	33.5307
male	41.8932	control	17.0077
female	40.3123	control	1.49605
female	28.3041	control	0
male	35.3096	control	0.459376
male	50.5479	control	0
male	43.5425	control	0
male	47.7808	control	0
female	38	control	10.5309
female	43.0027	control	6.50899
female	41	control	0.558337
male	27.1233	control	5.45026
female	40.1507	control	0.000280066
female	42.9205	control	2.83815
male	51.8164	control	0
male	32.0521	preataxic	7.64996
male	28.6438	preataxic	47.7692
male	53.5507	preataxic	5.4803
male	49.874	preataxic	17.1974
female	37.0932	preataxic	48.3361
male	35.3616	preataxic	0
female	25.5068	preataxic	3.48187
female	25.526	preataxic	0.576462
male	27.0658	preataxic	79.5825
female	48.7726	preataxic	0.409059
female	36.937	preataxic	0
male	36.3781	preataxic	30.2262
female	36.9589	preataxic	0.874078
male	44.3863	preataxic	0.896901
female	62.2877	ataxic	22.6898
female	49.3507	ataxic	53.8805
male	47.5205	ataxic	32.6046
female	31.9699	ataxic	0.88801
female	54.389	ataxic	5.9266
female	64.5973	ataxic	235.866
male	45.7945	ataxic	187.499
male	48.8329	ataxic	23.1987
female	42.4192	ataxic	2.4697
female	58.5178	ataxic	3.10458
female	45.7671	ataxic	1.50266
female	47.8164	ataxic	22.7368
male	54.2575	ataxic	3.2224
male	52.3945	ataxic	109.657
male	52.3945	ataxic	71.8834
male	47.4493	ataxic	0
female	50.9068	ataxic	1.21975
male	53.6932	ataxic	16.1267
female	72.3479	ataxic	35.0004
male	44.4027	ataxic	84.1684
female	50.8301	ataxic	67.838
female	56.8685	ataxic	117.895
male	54.2356	ataxic	18.4531
male		ataxic	24.5424
male	33.1425	ataxic	16.005
male	60.2384	ataxic	51.5355
male	46.5151	ataxic	71.2137
