# Supplementary material for: Neurofilaments in spinocerebellar ataxia type 3: blood biomarkers at the preataxic and ataxic stage in humans and mice
Source: EMBO Mol Med. 2020 Jun 8;12(7):e11803. doi: 10.15252/emmm.201911803 (PMC7338806; doi:10.15252/emmm.201911803)
Supplement: Supplementary file 6 — Source Data for Figure 2 [file EMMM-12-e11803-s004.xlsx]

## Sheet: Fig 2A
sex	SARA	age (years)	status	repeat_length	NfL
female	12	61.2164	ataxic	62	40.1171
male	27	53.6685	ataxic	70	29.8767
male	10.5	62.4247	ataxic	65	37.4123
male	10	45.7397	ataxic	69	42.5605
female	7	48.0329	ataxic	69	25.1015
male	11	55.9014	ataxic	64	17.6745
female	17	46.4712	ataxic	73	29.0756
female	17	52.0521	ataxic	70	26.767
male	8.5	48.5671	ataxic	70	27.0094
female	25.5	45.6877	ataxic	75	28.0403
female	10	52.326	ataxic	65	35.5516
female	10.5	59.7479	ataxic	57	27.0595
male	8	35.0932	ataxic	72	31.2241
male		68	ataxic	67	34.3681
male	11.5	38.2356	ataxic	71	33.5287
female	6.5	61.0329	ataxic	63	33.3049
male	18	73.0411	ataxic	72	60.7968
female	12	52.0082	ataxic	69	29.2187
female	5	63.0356	ataxic	61	43.3931
male	22.5	50.989	ataxic	72	58.223
male	6.5	56.1644	ataxic	70	37.3352
female	13	44.9836	ataxic	72	43.1484
female	12.5	62.7096	ataxic	63	49.3428
female	28	60.8795	ataxic	68	40.5898
male	15.5	48.0247	ataxic	71	41.43
male	31	27.7726	ataxic	78	62.2161
male	29	49.011	ataxic	68	57.8227
female	6.5	38	ataxic	73	31.5072
male	37	54.126	ataxic	72	113.559
male	11	39.0959	ataxic	73	30.2613
female	10	42.0027	ataxic	72	46.642
male	16.5	41	ataxic	72	50.0769
female		45.9863	ataxic	27	51.5608
female	30.5	57.5753	ataxic	71	703.925
female	7.5	37.737	ataxic	71	46.9714
female	33	64.4027	ataxic	72	80.0169
male	10	62.5342	ataxic	65	47.3843
female	14.5	51.4548	ataxic	70	45.3111
female	15	31.2219	ataxic	68	28.1359
female	24	62.1945	ataxic	70	40.6053
female	22	41.3479	ataxic	73	34.7522
female	14.5	67.7342	ataxic	63	102.479
female	20.5	52.4219	ataxic	71	77.3173
male	10	58.1479	ataxic	68	28.0113
female	19.5	57.1836	ataxic	61	78.283
male	14.5	45.2384	ataxic	71	20.3606
female	30	55.5808	ataxic	71	34.464
female	16	54.2521	ataxic	70	42.6483
male	9.5	63.2082	ataxic	65	22.5849
male	22.5	44.737	ataxic	71	25.5111
male	23.5	47.3452	ataxic	70	30.9061
female	8.5	61.6877	ataxic	69	28.6939
female	17.5	48.6411	ataxic	61	54.1033
female	9.5	47.3123	ataxic	69	37.64
male	19.5	50.6493	ataxic	71	28.3482
female	4	28.126	ataxic	75	25.4067
male	17.5	42.7397	ataxic	70	21.6149
female	17	62.4849	ataxic	68	23.699
male	11.5	46.0082	ataxic	71	28.5558
male	12	39.9616	ataxic	70	44.7386
male	3	51.9918	ataxic	62	29.1963
male	5	39.0192	ataxic	71	39.3477
male	14.5	66.4603	ataxic		32.9885
male	10	61.9973	ataxic	66	22.3339
male	11.5	57.9562	ataxic	67	34.6718
female	13	55.3863	ataxic	68	45.6208
female	23	70.9123	ataxic	70	38.549
female	23	70.9123	ataxic	67	29.4397
male	5	54.7781	ataxic	64	20.6184
female	24	60.274	ataxic	69	55.978
female	34.5	52.3836	ataxic	71	64.1649
female	7.5	46.4767	ataxic	68	33.5941
female	13	59.4959	ataxic	64	27.8784
female	12	51.7863	ataxic	69	28.2851
female	19.5	65.5562	ataxic	67	55.9493

## Sheet: Fig 2B
annual_sara_increase	NfL	age (years)	baseline_sara
0	25.1	62.2877	12.5
1.0802	121.4	47.5205	5.5
0.2497	41	31.9699	1
-0.0008	91.7	54.389	12.5
0.4948	134.3	64.5973	16.5
-0.7203	11.2	32.0521	2.5
0.6734	103.9	45.7945	2.5
-0.4205	45.8	28.6438	2
2.2053	116.1	48.8329	17
0.7091	86.7	58.5178	8
5.7031	77.2	49.874	1.5
1.0323	76	45.7671	4.5
0.7961	70.2	47.8164	6
2.6578	57.3	54.2575	7
1.0244	95.3	52.3945	6
0.9313	61.8	47.4493	4
1.0946	73.2	50.9068	7
1.6351	52	53.6932	1
1.5019	100.2	72.3479	12.5
1.6721	107.5	44.4027	11.5
-0.9162	98.7	50.8301	4
1.0569	113.5	56.8685	8.5
1.3486	77.8	54.2356	11.5
0.4436	80.3	33.1425	6.5
-2.0323	85.5	60.2384	12
-2.8339	84.5	46.5151	6.5
0.3892	60.1	35.3616	1
0.026	25	25.5068	1
-0.1684	25.7	25.526	1
0.9495	94	48.7726	1
0.1504	62.6	36.937	0
-0.0435	33.7	36.3781	1
0.8352	88.7	36.9589	0
-0.2176	23.6	27.0658	2
1.6559	121.4		16

## Sheet: Fig 2C
status	age (years)	NfL	repeat_length
control	42.5288	4.40256	23
control	56.3973	10.8193	27
control	43.4904	8.20251	24
control	40.737	5.7112	24
control	58.674	11.8086	24
control	63.0603	7.62683	28
control	59.0438	14.9534	27
control	22.6658	11.3293	28
control	40.6521	7.92228	14
control	40.7397	11.5479	23
control	51.326	8.21262	24
control	39.6247	13.7529	27
control	25.7096	4.58353	20
control	21.3123	5.11569	23
control	68.1973	11.9419	23
control	33.6356	6.36022	27
control	42.5288	10.7221	27
control	43.3507	6.43261	23
control	52.9507	5.95204
control	43.0219	6.65549
control	67.0219	17.2268
control	59.9945	9.14026
control	29.3973	5.77872	22
control	37.7068	4.86269	27
control	21.7644	4.55954	23
control	73.1836	30.6593
control	74.8384	43.9931
control	67.326	11.341
control	76.7507	31.6702
control	58.0822	10.8827
control	73.2082	27.1465
control	60.2356	23.3081
control	64.7616	13.0836
control	66.6548	10.8501
control	71.7479	16.5228
control	63.3425	28.9474
control	69.8411	18.4588
control	71.9178	19.5466
control	61.1479	9.7292
control	29.7178	5.08507
control	34.1342	3.27693
control	29.5507	11.0694
control	24.4603	4.81104
control	30.3342	5.76489
control	36.4219	5.98256
control	30.8384	4.11282
control	42.8466	7.14497
control	55.1836	11.5945
control	31.9205	6.27325
control	45.1315	11.6335
control	23.5342	8.75419
control	32.7096	11.3741
control	47.5507	9.31349
control	52.9726	6.03201
control	32.4575	6.72394
control	50.5562	15.1141
control	40.4658	5.25332
control	26.2055	5.74698
control	30.0466	4.16772
control	48.6904	10.5279
control	52.3589	8.95243
control	59.7836	8.52789
control	27.0959	5.32708
control	28.2575	5.31996
control	21.8411	5.50106
control	30.4274	4.22239
control	35.7726	6.34856
control	21.6795	9.3675
control	24.4274	3.82603
control	55.1836	16.8669
control	57.1836	11.3088
control	51.1808	13.5073
control	56.1918	15.3276
control	43.474	6.79153
control	48.4767	8.60547
control	43.474	6.57421
control	40.4712	6.80064
control	80.4822	16.6756
control	68.5562	10.7396
control	66.5863	6.97693
control	27.0466	20.2263	22
control	19.3288	4.4866	23
control	27.3315	3.67014	23
control	22.5288	6.00402	24
control	27.7616	7.67607	12
control	30.7644	6.09932	12
control	55.2247	12.9339
control	24.9507	3.15383	22
control	62.5068	17.5984
control	68.6356	19.9416
control	49.3644	8.48106	10
control	56.4082	10.5658	24
control	54.2877	7.71482	27
control	40.4027	3.18327	23
control	59.2986	5.95721	12
control	32.4521	2.77857	21
control	34.7918	6.7591	10
control	39.074	5.28304	21
control	42.0767	6.20922	22
control	46.4027	7.97983	21
control	38.6164	7.81132	21
control	28.474	4.80471	22
control	26.474	3.60498	21
control	41.8658	8.12595	22
control	45.8247	5.8488	11
control	40.2658	6.48007	35
control	46.937	7.75519	23
control	27.1397	8.60006	27
control	35.5151	7.9086	29
control	35.0712	6.85021	30
control	50.2548	8.52617	22
control	41.8932	6.89868	22
control	40.3123	7.54613	31
control	28.3041	6.04062	30
control	35.3096	3.81786	34
control	50.5479	7.87567	23
control	43.5425	5.25769	23
control	47.7808	10.9658	22
control	38	10.8746	27
control	43.0027	9.7072	27
control	41	11.8277	27
control	27.1233	5.07223	21
control	40.1507	13.0266	22
control	42.9205	6.77505	24
control	51.8164	10.1893	31
preataxic	36.9644	27.3311	69
preataxic	20.9534	7.27648	70
preataxic	39.3479	30.9196	68
preataxic	33.6466	48.4787	71
preataxic	33.474	43.8654	71
preataxic	36.5233	43.1489	71
preataxic	29.0137	14.3655	67
preataxic	33.7644	20.4542	67
preataxic	32.0521	4.32507	64
preataxic	28.6438	18.6014	70
preataxic	53.5507	19.859	63
preataxic	49.874	31.9437	66
preataxic	37.0932	17.7097	69
preataxic	35.3616	24.6481	72
preataxic	25.5068	9.92704	67
preataxic	25.526	10.2149	69
preataxic	27.0658	9.3485	69
preataxic	48.7726	39.1934	72
preataxic	36.937	25.7153	69
preataxic	36.3781	13.5107	65
preataxic	36.9589	36.9076	70
preataxic	44.3863	33.4231	64
preataxic	31.9699	16.5746	67
ataxic	61.2164	40.1171	62
ataxic	53.6685	29.8767	70
ataxic	62.4247	37.4123	65
ataxic	45.7397	42.5605	69
ataxic	48.0329	25.1015	69
ataxic	55.9014	17.6745	64
ataxic	46.4712	29.0756	73
ataxic	52.0521	26.767	70
ataxic	48.5671	27.0094	70
ataxic	45.6877	28.0403	75
ataxic	52.326	35.5516	65
ataxic	59.7479	27.0595	57
ataxic	35.0932	31.2241	72
ataxic	68	34.3681	67
ataxic	38.2356	33.5287	71
ataxic	61.0329	33.3049	63
ataxic	73.0411	60.7968	72
ataxic	52.0082	29.2187	69
ataxic	63.0356	43.3931	61
ataxic	50.989	58.223	72
ataxic	56.1644	37.3352	70
ataxic	44.9836	43.1484	72
ataxic	62.7096	49.3428	63
ataxic	60.8795	40.5898	68
ataxic	48.0247	41.43	71
ataxic	27.7726	62.2161	78
ataxic	49.011	57.8227	68
ataxic	38	31.5072	73
ataxic	54.126	113.559	72
ataxic	39.0959	30.2613	73
ataxic	42.0027	46.642	72
ataxic	41	50.0769	72
ataxic	45.9863	51.5608	72
ataxic	57.5753	703.925	71
ataxic	37.737	46.9714	71
ataxic	64.4027	80.0169	72
ataxic	62.5342	47.3843	65
ataxic	51.4548	45.3111	70
ataxic	31.2219	28.1359	68
ataxic	62.1945	40.6053	70
ataxic	41.3479	34.7522	73
ataxic	67.7342	102.479	63
ataxic	52.4219	77.3173	71
ataxic	58.1479	28.0113	68
ataxic	57.1836	78.283	61
ataxic	45.2384	20.3606	71
ataxic	55.5808	34.464	71
ataxic	54.2521	42.6483	70
ataxic	63.2082	22.5849	65
ataxic	44.737	25.5111	71
ataxic	47.3452	30.9061	70
ataxic	61.6877	28.6939	69
ataxic	48.6411	54.1033	61
ataxic	47.3123	37.64	69
ataxic	50.6493	28.3482	71
ataxic	28.126	25.4067	75
ataxic	42.7397	21.6149	70
ataxic	62.4849	23.699	68
ataxic	46.0082	28.5558	71
ataxic	39.9616	44.7386	70
ataxic	51.9918	29.1963	62
ataxic	39.0192	39.3477	71
ataxic	66.4603	32.9885
ataxic	61.9973	22.3339	66
ataxic	57.9562	34.6718	67
ataxic	55.3863	45.6208	68
ataxic	70.9123	38.549	70
ataxic	70.9123	29.4397	67
ataxic	54.7781	20.6184	64
ataxic	60.274	55.978	69
ataxic	52.3836	64.1649	71
ataxic	46.4767	33.5941	68
ataxic	59.4959	27.8784	64
ataxic	51.7863	28.2851	69
ataxic	65.5562	55.9493	67
ataxic	49.3507	21.474	69
ataxic	47.5205	51.0877	69
ataxic	54.389	38.1797	70
ataxic	64.5973	56.7175
ataxic	45.7945	43.4909	70
ataxic	48.8329	48.7893	72
ataxic	42.4192	35.8384	70
ataxic	58.5178	36.0497	64
ataxic	45.7671	31.4135	70
ataxic	47.8164	28.966	69
ataxic	54.2575	23.4517	66
ataxic	52.3945	39.7356	69
ataxic	52.3945	34.0301	70
ataxic	47.4493	25.3754	66
ataxic	50.9068	30.238	69
ataxic	53.6932	21.2272	64
ataxic	72.3479	41.8521	67
ataxic	44.4027	45.0581
ataxic	50.8301	41.2405
ataxic	56.8685	47.6661	64
ataxic	54.2356	32.2093	69
ataxic		35.779	70
ataxic	33.1425	33.2672	72
ataxic	60.2384	35.5063	65
ataxic	46.5151	35.0944	73
