# Supplementary material for: Neurofilaments in spinocerebellar ataxia type 3: blood biomarkers at the preataxic and ataxic stage in humans and mice
Source: EMBO Mol Med. 2020 Jun 8;12(7):e11803. doi: 10.15252/emmm.201911803 (PMC7338806; doi:10.15252/emmm.201911803)
Supplement: Supplementary file 7 — Source Data for Figure 3 [file EMMM-12-e11803-s005.xlsx]

## Sheet: Fig 3
status	age (years)	NfL	repeat_size	expected_onset	time_from_expected_onset
preataxic	36.9644	27.3311	69	46.5	-9.5
preataxic	20.9534	7.27648	70	36.3	-15.3
preataxic	39.3479	30.9196	68	47.4	-8.1
preataxic	33.6466	48.4787	71	41	-7.4
preataxic	33.474	43.8654	71	41	-7.5
preataxic	36.5233	43.1489	71	45.2	-8.7
preataxic	29.0137	14.3655	67	43.1	-14.1
preataxic	33.7644	20.4542	67	45.2	-11.4
preataxic	32.0521	4.32507	64	50.9	-18.8
preataxic	28.6438	18.6014	70	38.4	-9.8
preataxic	53.5507	19.859	63	60.6	-7
preataxic	49.874	31.9437	66	57.3	-7.4
preataxic	37.0932	17.7097	69	46.5	-9.4
preataxic	35.3616	24.6481	72	44.7	-9.3
preataxic	25.5068	9.92704	67	43.1	-17.6
preataxic	25.526	10.2149	69	39.8	-14.3
preataxic	27.0658	9.3485	69	39.8	-12.7
preataxic	48.7726	39.1934	72	54.1	-5.3
preataxic	36.937	25.7153	69	46.5	-9.6
preataxic	36.3781	13.5107	65	51.1	-14.7
preataxic	36.9589	36.9076	70	45.8	-8.8
preataxic	44.3863	33.4231	64	55.7	-11.3
preataxic	31.9699	16.5746	67	45.2	-13.2
