# Supplementary material for: Neurofilaments in spinocerebellar ataxia type 3: blood biomarkers at the preataxic and ataxic stage in humans and mice
Source: EMBO Mol Med. 2020 Jun 8;12(7):e11803. doi: 10.15252/emmm.201911803 (PMC7338806; doi:10.15252/emmm.201911803)
Supplement: Supplementary file 8 — Source Data for Figure 4 [file EMMM-12-e11803-s006.xlsx]

## Sheet: Fig 4
status	NfL_baseline	NfL_follow-up	pNfH_baseline	pNfH_follow-up
ataxic	25.5754	23.786	728.202	591.882
ataxic	19.7954	19.1746	90.7009	87.7955
ataxic	23.4104	27.0519	138.058	140.604
ataxic	55.6302	51.5722	1110.67	875.473
ataxic	25.9217	25.1965	519.686	514.451
ataxic	18.4715	23.0382	691.78	756.996
ataxic	38.6149	33.9073	705.178	583.123
preataxic	17.2483	18.295	33.8607	31.028
preataxic	16.1132	16.2969	336.897	320.428
preataxic	28.1955	28.6327	57.9259	56.8275
preataxic	15.2497	16.036	71.8002	69.1629
preataxic	27.3287	28.7686	189.592	187.55
preataxic	16.5667	16.6135	340.23	377.585
control	3.58554	3.67499	28.8736	30.0774
control	7.61417	5.67455	54.7841	62.0326
control	3.44097	4.22022	38.7651	41.3413
control	5.70182	8.75513	56.9027	75.0206
control	4.63478	4.67464	39.1256	35.8053
control	5.19513	5.74579	32.1745	39.4252
control	6.087	5.3346	25.4815	19.1324
control	8.96273	8.29884	10	10
